# Supplementary material for: DMGV Is a Rheostat of T Cell Survival and a Potential Therapeutic for Inflammatory Diseases and Cancers
Source: Front Immunol. 2022 Aug 5;13:918241. doi: 10.3389/fimmu.2022.918241 (PMC9389583; doi:10.3389/fimmu.2022.918241)
Supplement: Supplementary file 2 [file DataSheet_2.zip]

Archive with 2 entries (2 files):
- Supplemental Figures 8-10.pdf
- __MACOSX/._Supplemental Figures 8-10.pdf
